# Supplementary material for: From recalcitrance to precision: a robust regeneration, transformation and targeted gene editing framework in Cajanus cajan
Source: Front Genome Ed. 2026 Jun 9;8:1815812. doi: 10.3389/fgeed.2026.1815812 (PMC13287048; doi:10.3389/fgeed.2026.1815812)
Supplement: Supplementary file 1 [file Supplementaryfile10.xlsx]

## Sheet: Cas9-T0
Supplementary file 10: Table S8. RT-PCR analysis for Cas9 gene in T0 generation edited plants
Well	Well Type	Target	Replicate	Cq (∆R)	Tm Product 1 (-R'(T))		Calculation
A1	Unknown	SYBR	--	No Cq	84				Cas9 (T0) gene	GAPDH gene	ΔCT	Average ΔCT	2^-ΔCT	log10 (normalized)
A2	Unknown	SYBR	--	No Cq	84.5		A01	CR1	No Cq	19.1	NA
A3	Unknown	SYBR	--	No Cq	84		A02	CR2	No Cq	19.23	NA
A4	Unknown	SYBR	--	25.42	83.5		A03	CR3	No Cq	19.54	NA
A5	Unknown	SYBR	--	24.77	84.5		A04	CC_pdsP30 R1	25.42	19.79	5.63	6.2	0.0136024	1.86639
A6	Unknown	SYBR	--	25.38	84.5		A05	CC_pdsP30 R2	24.77	18.65	6.12
A7	Unknown	SYBR	--	23.15	85		A06	CC_pdsP30 R3	25.38	18.53	6.85
A8	Unknown	SYBR	--	23.68	84.5		A07	CC_pdsP44 R1	23.15	19.94	3.21	4.38333	0.0479165	1.31951
A9	Unknown	SYBR	--	22.98	84.5		A08	CC_pdsP44 R2	23.68	18.68	5
A10	Unknown	SYBR	--	24.62	83.5		A09	CC_pdsP44 R3	22.98	18.04	4.94
A11	Unknown	SYBR	--	24.18	84.5		A10	CC_pdsP66 R1	24.62	19.79	4.83	5.03667	0.0304658	1.51619
A12	Unknown	SYBR	--	23.98	84		A11	CC_pdsP66 R2	24.18	19.27	4.91
B1	Unknown	SYBR	--	23.07	84.5		A12	CC_pdsP66 R3	23.98	18.61	5.37
B2	Unknown	SYBR	--	22.63	84.5		B01	CC_pdsP96 R1	23.07	18.91	4.16	4.28333	0.0513556	1.28941
B3	Unknown	SYBR	--	23.01	85		B02	CC_pdsP96 R2	22.63	19.02	3.61
B4	Unknown	SYBR	--	24.66	84.5		B03	CC_pdsP96 R3	23.01	17.93	5.08
B5	Unknown	SYBR	--	23.84	85		B04	CC_pdsS11 R1	24.66	17.32	7.34	6.11667	0.0144112	1.8413
B6	Unknown	SYBR	--	23.7	84.5		B05	CC_pdsS11 R2	23.84	17.89	5.95
B7	Unknown	SYBR	--	23.87	84.7		B06	CC_pdsS11 R3	23.7	18.64	5.06
B8	Unknown	SYBR	--	24.53	84		B07	CC_pdsS19 R1	23.87	19.45	4.42	4.93333	0.0327279	1.48508
B9	Unknown	SYBR	--	24.37	84.5		B08	CC_pdsS19 R2	24.53	19.49	5.04
B10	Unknown	SYBR	--	23.52	84		B09	CC_pdsS19 R3	24.37	19.03	5.34
B11	Unknown	SYBR	--	23.12	84.5		B10	CC_pdsS41 R1	23.52	20.12	3.4	3.49667	0.0885928	1.0526
B12	Unknown	SYBR	--	23.28	84		B11	CC_pdsS41 R2	23.12	19.54	3.58
C1	Unknown	SYBR	--	23.72	85.9		B12	CC_pdsS41 R3	23.28	19.77	3.51
C2	Unknown	SYBR	--	22.75	85.5		C01	CC_pdsS99 R1	23.72	21.74	1.98	2.91333	0.132739	0.877001
C3	Unknown	SYBR	--	23.18	84.5		C02	CC_pdsS99 R2	22.75	19.36	3.39
C4	Unknown	SYBR	--	19.1	83.5		C03	CC_pdsS99 R3	23.18	19.81	3.37
C5	Unknown	SYBR	--	19.23	84.5
C6	Unknown	SYBR	--	19.54	84.5		Note: Relative expression values shown in the graph are based on log-transformed 2⁻ΔCt values, not 2⁻ΔΔCt fold change, to avoid artificial inflation due to undetectable expression in wild-type samples.
C7	Unknown	SYBR	--	19.79	84
C8	Unknown	SYBR	--	18.65	84.5
C9	Unknown	SYBR	--	18.53	84.5
C10	Unknown	SYBR	--	19.94	83.5
C11	Unknown	SYBR	--	18.68	83.5
C12	Unknown	SYBR	--	18.04	84
D1	Unknown	SYBR	--	19.79	84.5
D2	Unknown	SYBR	--	19.27	84
D3	Unknown	SYBR	--	18.61	84.5
D4	Unknown	SYBR	--	18.91	83.5
D5	Unknown	SYBR	--	19.02	84.5
D6	Unknown	SYBR	--	17.93	84
D7	Unknown	SYBR	--	17.32	84.5
D8	Unknown	SYBR	--	17.89	84
D9	Unknown	SYBR	--	18.64	83.5
D10	Unknown	SYBR	--	19.45	84.5
D11	Unknown	SYBR	--	19.49	84
D12	Unknown	SYBR	--	19.03	84.5
E1	Unknown	SYBR	--	20.12	84.5
E2	Unknown	SYBR	--	19.54	83.5
E3	Unknown	SYBR	--	19.77	84.5
E4	Unknown	SYBR	--	21.74	84
E5	Unknown	SYBR	--	19.36	84.5
E6	Unknown	SYBR	--	19.81	84.5
E7	NTC (Cas9)	SYBR	--	No Cq	84.5
E8	NTC (Cas9)	SYBR	--	No Cq	85.5
E9	NTC (Cas9)	SYBR	--	No Cq	85.5
E10	NTC (GAPDH)	SYBR	--	No Cq	85.5
E11	NTC (GAPDH)	SYBR	--	No Cq	84.5
E12	NTC (GAPDH)	SYBR	--	No Cq	85.5

## Sheet: Cas9-T1
Supplementary file 10: Table S9. RT-PCR analysis for Cas9 gene in T1 generation edited plants
Well	Well Type	Target	Replicate	Cq (∆R)	Tm Product 1 (-R'(T))		Calculation
A1	Unknown	SYBR	--	23.67	82.5
A2	Unknown	SYBR	--	23.98	82.5				Cas9 (T1) gene	GAPDH Gene	ΔCT	Average ΔCT	2^-ΔCT
A3	Unknown	SYBR	--	23.82	82.5		A01	CR1	No Cq	19.24	NA
A4	Unknown	SYBR	--	24.88	82.5		A02	CR2	No Cq	19.31	NA
A5	Unknown	SYBR	--	25.03	82		A03	CR3	No Cq	19.27	NA
A6	Unknown	SYBR	--	25.33	82.5		A04	CcpdsP88_R1	23.67	19.42	4.25	4.51333	0.0437876	1.35865
A7	Unknown	SYBR	--	24.68	83		A05	CcpdsP88_R2	23.98	19.28	4.7
A8	Unknown	SYBR	--	25.45	82.5		A06	CcpdsP88_R3	23.82	19.23	4.59
A9	Unknown	SYBR	--	26.06	82.5		A07	CcpdsS11_R1	24.88	18.98	5.9	5.90333	0.0167078	1.77708
A10	Unknown	SYBR	--	19.24	82.5		A08	CcpdsS11_R2	25.03	19.42	5.61
A11	Unknown	SYBR	--	19.31	83		A09	CcpdsS11_R3	25.33	19.13	6.2
A12	Unknown	SYBR	--	19.27	83		A10	CcpdsS51_R1	24.68	18.89	5.79	6.57	0.0105253	1.97777
B1	Unknown	SYBR	--	19.42	83.5		A11	CcpdsS51_R2	25.45	18.56	6.89
B2	Unknown	SYBR	--	19.28	83		A12	CcpdsS51_R3	26.06	19.03	7.03
B3	Unknown	SYBR	--	19.23	82.5
B4	Unknown	SYBR	--	18.98	83		Note: Relative expression values shown in the graph are based on log-transformed 2⁻ΔCt values, not 2⁻ΔΔCt fold change, to avoid artificial inflation due to undetectable expression in wild-type samples.
B5	Unknown	SYBR	--	19.42	83.5
B6	Unknown	SYBR	--	19.13	83
B7	Unknown	SYBR	--	18.89	82.5
B8	Unknown	SYBR	--	18.56	83
B9	Unknown	SYBR	--	19.03	83.5
B10	NTC (Cas9)	SYBR	--	No Cq	83
B11	NTC (Cas9)	SYBR	--	No Cq	82.5
B12	NTC (Cas9)	SYBR	--	No Cq	82.5
C1	NTC (GAPDH)	SYBR	--	No Cq	83.5
C2	NTC (GAPDH)	SYBR	--	No Cq	82.5
C3	NTC (GAPDH)	SYBR	--	No Cq	83.5

## Sheet: sgRNA-T0
Supplementary file 10: Table S10. RT-PCR analysis for sgRNA Cassette in T0 generation edited plants
	Well Type	Target	Replicate	Cq (∆R)	Tm Product 1 (-R'(T))		Calculation
A1	Unknown	SYBR	--	No Cq	82.5				sgRNA (T0) expression	GAPDH gene	ΔCT	Average ΔCT	2^-ΔCT	log10 (normalized)
A2	Unknown	SYBR	--	No Cq	82.5		A01	CR1	No Cq	19.11	NA
A3	Unknown	SYBR	--	No Cq	82		A02	CR2	No Cq	19.24	NA
A4	Unknown	SYBR	--	30.13	83.5		A03	CR3	No Cq	19.14	NA
A5	Unknown	SYBR	--	29.67	83.5		A04	CC_pdsP30 R1	30.13	19.79	10.34	10.2233	0.000836508	3.07753
A6	Unknown	SYBR	--	30.14	83		A05	CC_pdsP30 R2	29.67	19.65	10.02
A7	Unknown	SYBR	--	31.15	82.5		A06	CC_pdsP30 R3	30.14	19.83	10.31
A8	Unknown	SYBR	--	31.68	82.5		A07	CC_pdsP44 R1	28.15	19.94	8.21	8.55	0.00266805	2.57381
A9	Unknown	SYBR	--	30.48	82.4		A08	CC_pdsP44 R2	27.68	19.68	8
A10	Unknown	SYBR	--	31.22	82.5		A09	CC_pdsP44 R3	28.48	19.04	9.44
A11	Unknown	SYBR	--	31.18	82.5		A10	CC_pdsP66 R1	30.22	20.62	9.6	9.64333	0.00125045	2.90293
A12	Unknown	SYBR	--	30.68	83.5		A11	CC_pdsP66 R2	30.18	20.37	9.81
B1	Unknown	SYBR	--	30.07	83.5		A12	CC_pdsP66 R3	29.68	20.16	9.52
B2	Unknown	SYBR	--	30.53	83.5		B01	CC_pdsP96 R1	28.07	20.91	7.16	7.68333	0.00486504	2.31291
B3	Unknown	SYBR	--	30.21	84		B02	CC_pdsP96 R2	28.53	20.02	8.51
B4	Unknown	SYBR	--	29.66	83.5		B03	CC_pdsP96 R3	28.21	20.83	7.38
B5	Unknown	SYBR	--	28.84	83		B04	CC_pdsS11 R1	28.66	19.32	9.34	8.81333	0.00222291	2.65308
B6	Unknown	SYBR	--	29.7	83.5		B05	CC_pdsS11 R2	28.84	19.8	9.04
B7	Unknown	SYBR	--	30.87	82.5		B06	CC_pdsS11 R3	27.7	19.64	8.06
B8	Unknown	SYBR	--	30.53	83.5		B07	CC_pdsS19 R1	28.87	18.45	10.42	9.87	0.00106865	2.97117
B9	Unknown	SYBR	--	30.37	83.5		B08	CC_pdsS19 R2	28.53	18.59	9.94
B10	Unknown	SYBR	--	27.52	83		B09	CC_pdsS19 R3	27.37	18.12	9.25
B11	Unknown	SYBR	--	27.12	83.5		B10	CC_pdsS41 R1	27.52	20.12	7.4	7.03	0.00765172	2.11624
B12	Unknown	SYBR	--	27.28	83		B11	CC_pdsS41 R2	27.12	20.54	6.58
C1	Unknown	SYBR	--	27.72	83.5		B12	CC_pdsS41 R3	27.28	20.17	7.11
C2	Unknown	SYBR	--	27.75	83.5		C01	CC_pdsS99 R1	27.72	19.74	7.98	7.88	0.00424506	2.37212
C3	Unknown	SYBR	--	27.08	83		C02	CC_pdsS99 R2	27.75	19.36	8.39
C4	Unknown	SYBR	--	19.11	83.5		C03	CC_pdsS99 R3	27.08	19.81	7.27
C5	Unknown	SYBR	--	19.24	83
C6	Unknown	SYBR	--	19.14	82.5		Note: Relative expression values shown in the graph are based on log-transformed 2⁻ΔCt values, not 2⁻ΔΔCt fold change, to avoid artificial inflation due to undetectable expression in wild-type samples.
C7	Unknown	SYBR	--	19.79	82.5
C8	Unknown	SYBR	--	19.65	82.4
C9	Unknown	SYBR	--	19.83	82.5
C10	Unknown	SYBR	--	19.94	82.5
C11	Unknown	SYBR	--	19.68	83.5
C12	Unknown	SYBR	--	19.04	83.5
D1	Unknown	SYBR	--	20.62	83.5
D2	Unknown	SYBR	--	20.37	84
D3	Unknown	SYBR	--	20.16	83.5
D4	Unknown	SYBR	--	20.91	83
D5	Unknown	SYBR	--	20.02	83.5
D6	Unknown	SYBR	--	20.83	82.5
D7	Unknown	SYBR	--	19.32	83.5
D8	Unknown	SYBR	--	19.8	83.5
D9	Unknown	SYBR	--	19.64	83
D10	Unknown	SYBR	--	18.45	83.5
D11	Unknown	SYBR	--	18.59	83
D12	Unknown	SYBR	--	18.12	82.5
E1	Unknown	SYBR	--	20.12	82.5
E2	Unknown	SYBR	--	20.54	82
E3	Unknown	SYBR	--	20.17	83.5
E4	Unknown	SYBR	--	19.74	84
E5	Unknown	SYBR	--	19.36	83.5
E6	Unknown	SYBR	--	19.81	83
E7	NTC (sgRNA)	SYBR	--	No Cq	83.5
E8	NTC (sgRNA)	SYBR	--	No Cq	83.5
E9	NTC (sgRNA)	SYBR	--	No Cq	83.5
E10	NTC (GAPDH)	SYBR	--	No Cq	83.5
E11	NTC (GAPDH)	SYBR	--	No Cq	82.5
E12	NTC (GAPDH)	SYBR	--	No Cq	83.5

## Sheet: sgRNA-T1
Supplementary file 10: Table S11. RT-PCR analysis for sgRNA cassette in T1 generation edited plants
Well	Well Type	Target	Replicate	Cq (∆R)	Tm Product 1 (-R'(T))		Calculation
A1	Unknown	SYBR	--	29.67	83.5				Cas9 gene	GAPDH Gene	ΔCT	Average ΔCT	2^-ΔCT
A2	Unknown	SYBR	--	30.18	83.5		A01	CR1	No Cq	19.24	NA
A3	Unknown	SYBR	--	29.52	83		A02	CR2	No Cq	19.31	NA
A4	Unknown	SYBR	--	30.43	82.5		A03	CR3	No Cq	19.27	NA
A5	Unknown	SYBR	--	31.13	82		A04	CcpdsP88_R1	29.67	20.42	9.25	9.39333	0.00148705	2.82768
A6	Unknown	SYBR	--	30.33	82.5		A05	CcpdsP88_R2	30.18	20.14	10.04
A7	Unknown	SYBR	--	28.9	83		A06	CcpdsP88_R3	29.52	20.63	8.89
A8	Unknown	SYBR	--	28.87	82.5		A07	CcpdsS11_R1	30.43	20.98	9.45	10.12	0.000898621	3.04642
A9	Unknown	SYBR	--	29.43	82.5		A08	CcpdsS11_R2	31.13	20.42	10.71
A10	Unknown	SYBR	--	19.24	82.5		A09	CcpdsS11_R3	30.33	20.13	10.2
A11	Unknown	SYBR	--	19.31	82		A10	CcpdsS51_R1	28.9	21.89	7.01	7.60667	0.00513056	2.28983
A12	Unknown	SYBR	--	19.27	82.5		A11	CcpdsS51_R2	28.87	21.56	7.31
B1	Unknown	SYBR	--	20.42	82.5		A12	CcpdsS51_R3	29.43	20.93	8.5
B2	Unknown	SYBR	--	20.14	83
B3	Unknown	SYBR	--	20.63	82.5		Note: Relative expression values shown in the graph are based on log-transformed 2⁻ΔCt values, not 2⁻ΔΔCt fold change, to avoid artificial inflation due to undetectable expression in wild-type samples.
B4	Unknown	SYBR	--	20.98	82.5
B5	Unknown	SYBR	--	20.42	82.5
B6	Unknown	SYBR	--	20.13	82
B7	Unknown	SYBR	--	21.89	83.5
B8	Unknown	SYBR	--	21.56	83.5
B9	Unknown	SYBR	--	20.93	83
B10	NTC (sgRNA)	SYBR	--	No Cq	82
B11	NTC (sgRNA)	SYBR	--	No Cq	82.5
B12	NTC (sgRNA)	SYBR	--	No Cq	83
C1	NTC (GAPDH)	SYBR	--	No Cq	83.5
C2	NTC (GAPDH)	SYBR	--	No Cq	82.5
C3	NTC (GAPDH)	SYBR	--	No Cq	83.5
