# Supplementary material for: From recalcitrance to precision: a robust regeneration, transformation and targeted gene editing framework in Cajanus cajan
Source: Front Genome Ed. 2026 Jun 9;8:1815812. doi: 10.3389/fgeed.2026.1815812 (PMC13287048; doi:10.3389/fgeed.2026.1815812)
Supplement: Supplementary file 3 [file Supplementaryfile8.xlsx]

## Sheet: Sheet1
Supplementary file 8: Table S6. Demonstrate the transformation efficiency (%) i.e. number of plants regenerated, expressing positive amplification of Cas9 gene from the total total number of calli used for transformation.
Explants	Replicates	No. of seed inoculated	Total no. of calli used for transformation	No. of plants regenerated		Frequency of plants regeneration	Mean	Standard Deviation	Standard Error	No. of plants expressing Cas9 genes	Transformation Efficiency	Mean	Standard Deviation	Standard Error
Embryonic axis (EX)	R1	690	521	260	260.333	49.904	49.3713	0.463222	0.267441	241	46.2572	46.0209	0.446734	0.257922
	R2	700	534	262		49.0637				243	45.5056
	R3	750	527	259		49.1461				244	46.2998
Cotyledonary node (CN)	R1	700	530	222	225	41.8868	42.0055	0.561447	0.324152	212	40	40.1361	0.119126	0.0687773
	R2	720	535	228		42.6168				215	40.1869
	R3	710	542	225		41.5129				218	40.2214
Frequency of plants regeneration									Transformation Efficiency
Embryonic axis (EX)	Cotyledonary node (CN)								Embryonic axis (EX)	Cotyledonary node (CN)
49.904	41.8868	F	P-value	F crit	t-test				46.2572	40	F	P-value	F crit	t-test
49.0637	42.6168	307.218	6.22146e-05	7.70865	6.22146e-05				45.5056	40.1869	486.014	2.50565e-05	7.70865	2.50565e-05
49.1461	41.5129								46.2998	40.2214
