# Supplementary material for: From recalcitrance to precision: a robust regeneration, transformation and targeted gene editing framework in Cajanus cajan
Source: Front Genome Ed. 2026 Jun 9;8:1815812. doi: 10.3389/fgeed.2026.1815812 (PMC13287048; doi:10.3389/fgeed.2026.1815812)
Supplement: Supplementary file 4 [file Supplementaryfile1.xlsx]

## Sheet: Sheet1
Supplementary file 1: Table S1. Composition of media tested for callus induction from the embryonic axis and cotyledonary node of pigeonpea
Medium (MS salts + 3 % sucrose+ 4g/L Phytagel)		No of explant cultured				No of embryogenic calli formed		Callus induction frequency (%)		Mean		Standard Deviation		Standard Error		Callus induction frequency (%)		Callus induction frequency (%)		Days to callus induction		Mean		Standard Deviation		Standard Error		Callus induction duration (days)
		CN		EA		CN	EA	CN	EA	CN	EA	CN	EA	CN	EA	CN	EA	CN	EA	CN	EA	CN	EA	CN	EA	CN	EA	CN	EA
CIM1	R1	450	450	500	500	118	111	26.2222	22.2	26.2238	22.2659	0.0544464	0.0786132	0.0314347	0.0453873	26.2±0.03	22.3±0.05	26±0.03	22±0.03	20	19	20.3333	18.6667	0.57735	0.57735	0.333333	0.333333	20±0.33	18±0.33
	R2	430		510		113	114	26.2791	22.3529											20	18
	R3	470		490		123	109	26.1702	22.2449											21	19
CIM2	R1	500	520	410	410	140	149	28	36.3415	28.0737	36.2606	0.0956828	0.0760546	0.0552425	0.0439101	28.1±0.06	36.3±0.04	28±0.06	36±0.04	18	17	18.3333	16.6667	0.57735	0.57735	0.333333	0.333333	18±0.33	16±0.33
	R2	550		420		155	152	28.1818	36.1905											19	16
	R3	510		400		143	145	28.0392	36.25											18	17
CIM3	R1	510	510	450	460	174	194	34.1176	43.1111	34.1828	43.2603	0.0584884	0.193002	0.0337683	0.111429	34.3±0.03	43.3±0.11	34±0.03	43±0.11	16	15	16	14.3333	1	0.57735	0.57735	0.333333	16±0.58	14±0.33
	R2	520		470		178	203	34.2308	43.1915											15	14
	R3	500		460		171	200	34.2	43.4783											17	14
CIM4	R1	480	460	490	480	269	324	56.0417	66.1224	56.0883	66.1809	0.0473634	0.064442	0.0273453	0.0372056	56.1±0.03	66.2±0.04	56±0.03	66±0.04	13	12	13.3333	12	0.57735	1	0.333333	0.57735	13±0.33	12±0.58
	R2	460		470		258	311	56.087	66.1702											14	11
	R3	440		480		247	318	56.1364	66.25											13	13
CIM5	R1	480	470	460	470	365	396	76.0417	86.087	76.0996	86.0996	0.0652008	0.0652008	0.0376437	0.0376437	76.1±0.04	86.1±0.04	76±0.04	86±0.04	12	9	11.6667	8.33333	0.57735	0.57735	0.333333	0.333333	12±0.33	8±0.33
	R2	460		470		350	405	76.087	86.1702											11	8
	R3	470		480		358	413	76.1702	86.0417											12	8
	Callus Induction								Callus Induction Duration
	CN	EA							CN	EA	F	P-value	F crit	t-test
CIM1	26.2222	22.2	F	P-value	F crit	t-test			20	19	12.5	0.0241101	7.70865	0.0241101
	26.2791	22.3529	5139.15	2.26885e-07	7.70865	2.26885e-07			20	18
	26.1702	22.2449							21	19
	CN	EA							CN	EA
CIM2	28	36.3415	F	P-value	F crit	t-test			18	17	F	P-value	F crit	t-test
	28.1818	36.1905	13459.6	3.31034e-08	7.70865	3.31034e-08			19	16	12.5	0.0241101	7.70865	0.0241101
	28.0392	36.25							18	17
	CN	EA							CN	EA
CIM3	34.1176	43.1111	F	P-value	F crit	t-test			16	15	F	P-value	F crit	t-test
	34.2308	43.1915	6078.17	1.62229e-07	7.70865	1.62229e-07			15	14	6.25	0.0667665	7.70865	0.183503
	34.2	43.4783							17	14
	CN	EA							CN	EA
CIM4	56.0417	66.1224	F	P-value	F crit	t-test			13	12	F	P-value	F crit	t-test
	56.087	66.1702	47776.1	2.62826e-09	7.70865	2.62826e-09			14	11	4	0.116117	7.70865	0.311753
	56.1364	66.25							13	13
	CN	EA							CN	EA
CIM5	76.0417	86.087	F	P-value	F crit	t-test			12	9	F	P-value	F crit	t-test
	76.087	86.1702	35284.6	4.81835e-09	7.70865	4.81835e-09			11	8	50	0.00211065	7.70865	0.0198039
	76.1702	86.0417							12	8
	Significance:
	F stat>F crit
	P < 0.05 null rejected so there is significant difference
