# Supplementary material for: From recalcitrance to precision: a robust regeneration, transformation and targeted gene editing framework in Cajanus cajan
Source: Front Genome Ed. 2026 Jun 9;8:1815812. doi: 10.3389/fgeed.2026.1815812 (PMC13287048; doi:10.3389/fgeed.2026.1815812)
Supplement: Supplementary file 6 [file Supplementaryfile2.xlsx]

## Sheet: Sheet2
Supplemantary File 2: Table S2. Effect of diffrent concentration and combinations of plant growth hormones on regeneration frequency through in-vitro culture system of pigeonpea
Media ((MS salts + 3 % sucrose+ 4g/L Phytagel))		No. of calli cultured				Response Number of Shoot formed/ cultured calli		Freequency of shoot bud induction (%)		Mean Frequency		Sd		SE		Shoot Regeneration Frequency				Days to shoot bud initiation		Mean		Standard Deviation		Standard Error		Shoot Regeneration duration (days)		Shoot Length (cm)		Mean		SD		SE		Shoot length (cm)
		EA		CN		EA	CN	EA	CN	EA	CN	EA	CN	EA	CN	EA	CN	EA	CN	EA	CN	EA	CN	EA	CN	EA	CN	EA	CN	EA	CN	EA	CN	EA	CN	EA	CN	EA	CN
A1	R1	500	490	500	490	320	300	64	60	64.1508	60.2069	0.143517	0.208348	0.0828596	0.12029	64.15±0.08	60.21±0.12	64±0.08	60±0.12	20	21	19.6667	20.6667	0.57735	0.57735	0.333333	0.333333	20±0.33	21±0.33	2.2	1.7	2.2	1.76667	0.1	0.11547	0.057735	0.0666667	2.2±0.06	1.8±0.07
	R2	490		490		315	295	64.2857	60.2041											20	20									2.1	1.9
	R3	480		480		308	290	64.1667	60.4167											19	21									2.3	1.7
A2	R1	450	460	450	460	292	280	64.8889	62.2222	65.065	62.3376	0.216079	0.407789	0.124753	0.235437	65.07±0.12	62.34±0.24	65±0.12	62±0.24	19	20	18.6667	19.6667	0.57735	0.57735	0.333333	0.333333	19±0.33	20±0.33	2.8	2	2.8	2	0.1	0.1	0.057735	0.057735	2.8±0.06	2.0±0.06
	R2	490		500		320	310	65.3061	62											18	19									2.7	2.1
	R3	440		430		286	270	65	62.7907											19	20									2.9	1.9
A3	R1	520	510	510	500	345	328	66.3462	64.3137	66.3376	64.1998	0.333416	0.173609	0.192498	0.100233	66.34±0.19	64.20±0.10	66±0.19	64±0.10	18	18	18.6667	18.3333	0.57735	0.57735	0.333333	0.333333	19±0.33	18±0.33	2.5	1.8	2.53333	1.93333	0.057735	0.152753	0.0333333	0.0881917	2.5±0.03	1.9±0.03
	R2	510		500		340	320	66.6667	64											19	19									2.6	2.1
	R3	500		490		330	315	66	64.2857											19	18									2.5	1.9
A4	R1	490	500	480	500	295	285	60.2041	59.375	60.1987	59.2019	0.196133	0.189157	0.113237	0.10921	60.20±0.11	59.20±0.11	60±0.11	59±0.11	18	18	17.6667	18.3333	0.57735	0.57735	0.333333	0.333333	18±0.33	18±0.33	1.9	1.5	2.03333	1.53333	0.152753	0.152753	0.0881917	0.0881917	2.0±0.09	1.5±0.09
	R2	510		500		308	295	60.3922	59											18	19									2	1.7
	R3	500		520		300	308	60	59.2308											17	18									2.2	1.4
A5	R1	460	490	470	490	281	270	61.087	57.4468	61.2833	57.3469	0.231427	0.176703	0.133614	0.10202	61.28±0.13	57.35±0.10	61±0.13	57±0.10	17	18	16.6667	17.6667	0.57735	0.57735	0.333333	0.333333	17±0.33	18±0.33	1.9	1.3	1.9	1.36667	0.1	0.11547	0.057735	0.0666667	1.9±0.06	1.4±0.07
	R2	490		490		300	280	61.2245	57.1429											17	18									1.8	1.3
	R3	520		510		320	293	61.5385	57.451											16	17									2	1.5
B1	R1	520	470	510	470	412	353	79.2308	69.2157	79.1424	69.1448	0.0917477	0.0730474	0.0529705	0.042174	79.14±0.05	69.14±0.04	79±0.01	69±0.04	16	17	15.6667	16.6667	0.57735	0.57735	0.333333	0.333333	16±0.33	17±0.33	3.8	3.4	4	3.46667	0.2	0.11547	0.11547	0.0666667	4.0±0.12	3.5±0.07
	R2	470		470		372	325	79.1489	69.1489											16	17									4	3.4
	R3	420		430		332	297	79.0476	69.0698											15	16									4.2	3.6
B2	R1	500	480	490	480	390	350	78	71.4286	78.1286	71.3147	0.130473	0.197231	0.0753283	0.113872	78.13±0.08	71.31±0.11	78±0.08	71±0.11	15	17	15.3333	16.3333	0.57735	0.57735	0.333333	0.333333	15±0.33	16±0.33	4	3.6	4.2	3.56667	0.2	0.057735	0.11547	0.0333333	4.2±0.12	3.6±0.03
	R2	460		460		360	327	78.2609	71.087											16	16									4.2	3.6
	R3	480		490		375	350	78.125	71.4286											15	16									4.4	3.5
B3	R1	460	500	470	500	410	360	89.1304	76.5957	89.1342	76.2112	0.0796095	0.333594	0.0459626	0.192601	89.13±0.05	76.21±0.19	89±0.05	76±0.19	15	16	14.6667	16.3333	0.57735	0.57735	0.333333	0.333333	15±0.33	16±0.33	4.3	3.8	4.6	3.8	0.264575	0.1	0.152753	0.057735	4.6±0.15	3.8±0.06
	R2	530		530		472	403	89.0566	76.0377											15	17									4.8	3.7
	R3	510		500		455	380	89.2157	76											14	16									4.7	3.9
B4	R1	480	470	480	470	365	327	76.0417	68.125	76.0278	68.1528	0.0240563	0.168394	0.0138889	0.0972222	76.03±0.01	68.15±0.10	76±0.01	68±0.10	16	17	15.6667	16.6667	0.57735	0.57735	0.333333	0.333333	16±0.33	17±0.33	4	3.4	4.1	3.43333	0.264575	0.057735	0.152753	0.0333333	4.1±0.15	3.4±0.03
	R2	450		450		342	306	76	68											16	16									3.9	3.4
	R3	480		480		365	328	76.0417	68.3333											15	17									4.4	3.5
B5	R1	450	480	440	480	335	287	74.4444	65.2273	74.4402	65.2099	0.0903131	0.0220085	0.0521423	0.0127066	74.44±0.05	65.21±0.01	74±0.05	65±0.01	17	17	16.3333	16.3333	0.57735	0.57735	0.333333	0.333333	16±0.33	16±0.33	3.9	2.9	3.9	2.96667	0.1	0.208167	0.057735	0.120185	3.9±0.06	3.0±0.12
	R2	530		540		395	352	74.5283	65.1852											16	16									3.8	2.8
	R3	460		460		342	300	74.3478	65.2174											16	16									4	3.2
C1	R1	460	450	490	470	305	275	66.3043	56.1224	66.2967	56.1685	0.0710137	0.195594	0.0409998	0.112926	66.30±0.04	56.17±0.11	66±0.04	56±0.11	16	16	16.3333	16.6667	0.57735	0.57735	0.333333	0.333333	16±0.33	17±0.33	3.1	2.5	3.1	2.7	0.2	0.2	0.11547	0.11547	3.1±0.12	2.7±0.12
	R2	440		470		292	265	66.3636	56.383											17	17									3.3	2.7
	R3	450		450		298	252	66.2222	56											16	17									2.9	2.9
C2	R1	500	480	500	480	340	270	68	54	68.0606	54.1818	0.104973	0.240563	0.0606061	0.181818	68.06±0.06	54.18±0.18	68±0.06	54±0.18	17	16	16.6667	16.6667	0.57735	0.57735	0.333333	0.333333	17±0.33	17±0.33	3.2	2.7	3.2	2.76667	0.2	0.11547	0.11547	0.0666667	3.2±0.12	2.8±0.07
	R2	440		440		300	240	68.1818	54.5455											17	17									3	2.7
	R3	500		500		340	270	68	54											16	17									3.4	2.9
C3	R1	520	500	520	500	364	310	70	59.6154	70.267	59.3378	0.297844	0.240563	0.17196	0.257403	70.27±0.17	59.34±0.26	70±0.17	59±0.26	17	17	16.6667	17.3333	0.57735	0.57735	0.333333	0.333333	17±0.33	17±0.33	3.5	3	3.63333	3	0.152753	0.1	0.0881917	0.057735	3.6±0.09	3.0±0.06
	R2	510		510		360	300	70.5882	58.8235											17	17									3.8	2.9
	R3	470		470		330	280	70.2128	59.5745											16	18									3.6	3.1
C4	R1	450	440	430	440	295	250	65.5556	58.1395	65.2997	58.1071	0.22842	0.240563	0.131878	0.0549321	65.30±0.13	58.11±0.05	65±0.13	58±0.05	17	17	17.6667	18	0.57735	1	0.333333	0.57735	18±0.33	18±0.58	3	2.7	3.2	2.93333	0.2	0.208167	0.11547	0.120185	3.2±0.12	2.9±0.12
	R2	430		450		280	261	65.1163	58											18	19									3.2	3.1
	R3	440		440		287	256	65.2273	58.1818											18	18									3.4	3
C5	R1	490	490	470	470	315	265	64.2857	56.383	64.2897	56.3907	0.291687	0.240563	0.168406	0.15715	64.29±0.17	56.39±0.16	64±0.17	56±0.16	18	18	18.3333	18.6667	0.57735	0.57735	0.333333	0.333333	18±0.33	19±0.33	2.9	2.7	3.06667	2.76667	0.152753	0.057735	0.0881917	0.0333333	3.1±0.09	2.8±0.03
	R2	480		450		310	255	64.5833	56.6667											18	19									3.1	2.8
	R3	500		490		320	275	64	56.1224											19	19									3.2	2.8
						p << 0.01	The probability that this difference happened by random chance is about 0.0011%.
		Shoot Regeneration Frequency							Shoot Regeneration duration (days)							Shoot length (cm)
		EA	CN						EA	CN	F	P-value	F crit	t-test		EA	CN
A1		64	60	F	P-value	F crit	t-test		20	21	4.5	0.101192	7.70865	0.101192		2.2	1.7	F	P-value	F crit	t-test
		64.2857	60.2041	729.034	1.11865e-05	7.70865	1.11865e-05		20	20						2.1	1.9	24.1429	0.0079662	7.70865	0.0079662
		64.1667	60.4167						19	21						2.3	1.7
		EA	CN						EA	CN						EA	CN
A2		64.8889	62.2222	F	P-value	F crit	t-test		19	20	F	P-value	F crit	t-test		2.8	2	F	P-value	F crit	t-test
		65.3061	62	104.777	0.00051343	7.70865	0.00051343		18	19	4.5	0.101192	7.70865	0.101192		2.7	2.1	96	0.000608185	7.70865	0.000608185
		65	62.7907						19	20						2.9	1.9
		EA	CN						EA	CN						EA	CN
A3		66.3462	64.3137	F	P-value	F crit	t-test		18	18	F	P-value	F crit	t-test		2.5	1.8	F	P-value	F crit	t-test
		66.6667	64	97.0269	0.000595801	7.70865	0.000595801		19	19	0.5	0.518519	7.70865	0.518519		2.6	2.1	40.5	0.00312559	7.70865	0.00312559
		66	64.2857						19	18						2.5	1.9
		EA	CN						EA	CN						EA	CN
A4		60.2041	59.375	F	P-value	F crit	t-test		18	18	F	P-value	F crit	t-test		1.9	1.5	F	P-value	F crit	t-test
		60.3922	59	40.1486	0.00317636	7.70865	0.00317636		18	19	2	0.2302	7.70865	0.2302		2	1.7	16.0714	0.016011	7.70865	0.016011
		60	59.2308						17	18						2.2	1.4
		EA	CN						EA	CN						EA	CN
A5		61.087	57.4468	F	P-value	F crit	t-test		17	18	F	P-value	F crit	t-test		1.9	1.3	F	P-value	F crit	t-test
		61.2245	57.1429	548.301	1.97175e-05	7.70865	1.97175e-05		17	18	4.5	0.101192	7.70865	0.101192		1.8	1.3	36.5714	0.00377202	7.70865	0.00377202
		61.5385	57.451						16	17						2	1.5
		EA	CN						EA	CN						EA	CN
B1		79.2308	69.2157	F	P-value	F crit	t-test		16	17	F	P-value	F crit	t-test		3.8	3.4	F	P-value	F crit	t-test
		79.1489	69.1489	21802.3	1.26187e-08	7.70865	1.26187e-08		16	17	4.5	0.101192	7.70865	0.101192		4	3.4	16	0.0161301	7.70865	0.0161301
		79.0476	69.0698						15	16						4.2	3.6
		EA	CN						EA	CN						EA	CN
B2		78	71.4286	F	P-value	F crit	t-test		15	17	F	P-value	F crit	t-test		4	3.6	F	P-value	F crit	t-test
		78.2609	71.087	2490.71	9.64593e-07	7.70865	9.64593e-07		16	16	4.5	0.101192	7.70865	0.101192		4.2	3.6	27.7692	0.00621361	7.70865	0.00621361
		78.125	71.4286						15	16						4.4	3.5
		EA	CN						EA	CN						EA	CN
B3		89.1304	76.5957	F	P-value	F crit	t-test		15	16	F	P-value	F crit	t-test		4.3	3.8	F	P-value	F crit	t-test
		89.0566	76.0377	4259.54	3.30177e-07	7.70865	3.30177e-07		15	17	12.5	0.0241101	7.70865	0.0241101		4.8	3.7	24	0.00804989	7.70865	0.00804989
		89.2157	76						14	16						4.7	3.9
		EA	CN						EA	CN						EA	CN
B4		76.0417	68.125	F	P-value	F crit	t-test		16	17	F	P-value	F crit	t-test		4	3.4	F	P-value	F crit	t-test
		76	68	6429.78	1.4498e-07	7.70865	1.4498e-07		16	16	4.5	0.101192	7.70865	0.101192		3.9	3.4	18.1818	0.0130119	7.70865	0.0130119
		76.0417	68.3333						15	17						4.4	3.5
		EA	CN						EA	CN						EA	CN
B5		74.4444	65.2273	F	P-value	F crit	t-test		17	17	F	P-value	F crit	t-test		3.9	2.9	F	P-value	F crit	t-test
		74.5283	65.1852	29579.6	6.85597e-09	7.70865	6.85597e-09		16	16	-6.66134e-16	#NUM!	7.70865	1		3.8	2.8	49	0.00219213	7.70865	0.00219213
		74.3478	65.2174						16	16						4	3.2
		EA	CN						EA	CN						EA	CN
C1		66.3043	56.1224	F	P-value	F crit	t-test		16	16	F	P-value	F crit	t-test		3.1	2.5	F	P-value	F crit	t-test
		66.3636	56.383	7107.28	1.18669e-07	7.70865	1.18669e-07		17	17	0.5	0.518519	7.70865	0.518519		3.3	2.7	6	0.070484	7.70865	0.070484
		66.2222	56						16	17						2.9	2.9
		EA	CN						EA	CN						EA	CN
C2		68	54	F	P-value	F crit	t-test		17	16	F	P-value	F crit	t-test		3.2	2.7	F	P-value	F crit	t-test
		68.1818	54.5455	5244.1	2.179e-07	7.70865	2.179e-07		17	17	-6.66134e-16	#NUM!	7.70865	1		3	2.7	10.5625	0.0313757	7.70865	0.0313757
		68	54						16	17						3.4	2.9
		EA	CN						EA	CN						EA	CN
C3		70	59.6154	F	P-value	F crit	t-test		17	17	F	P-value	F crit	t-test		3.5	3	F	P-value	F crit	t-test
		70.5882	58.8235	1246.49	3.84108e-06	7.70865	3.84108e-06		17	17	2	0.2302	7.70865	0.2302		3.8	2.9	36.1	0.00386285	7.70865	0.00386285
		70.2128	59.5745						16	18						3.6	3.1
		EA	CN						EA	CN						EA	CN
C4		65.5556	58.1395	F	P-value	F crit	t-test		17	17	F	P-value	F crit	t-test		3	2.7	F	P-value	F crit	t-test
		65.1163	58	2534.78	9.31385e-07	7.70865	9.31385e-07		18	19	0.25	0.64333	7.70865	0.64333		3.2	3.1	2.56	0.184849	7.70865	0.184849
		65.2273	58.1818						18	18						3.4	3
		EA	CN						EA	CN						EA	CN
C5		64.2857	56.383	F	P-value	F crit	t-test		18	18	F	P-value	F crit	t-test		2.9	2.7	F	P-value	F crit	t-test
		64.5833	56.6667	1175.99	4.31403e-06	7.70865	4.31403e-06		18	19	0.5	0.518519	7.70865	0.518519		3.1	2.8	10.125	0.0334717	7.70865	0.0334717
		64	56.1224						19	19						3.2	2.8
