# Supplementary material for: From recalcitrance to precision: a robust regeneration, transformation and targeted gene editing framework in Cajanus cajan
Source: Front Genome Ed. 2026 Jun 9;8:1815812. doi: 10.3389/fgeed.2026.1815812 (PMC13287048; doi:10.3389/fgeed.2026.1815812)
Supplement: Supplementary file 8 [file Supplementaryfile9.xlsx]

## Sheet: Sheet1
			Supplementary file 9: Table S7. Editing efficiency showing in the percentage (%) from embryonic axis explants.
Explants	Replicates	Total no. of calli used for transformation		No. of plants regenerated		Plant Regeneration frequency (%)	Mean	Standard Deviation	Standard Error	No. of plants expressing Cas9 genes		Transformation Efficiency	Mean	Standard Deviation	Standard Error	No. of plants horbouring mutations	Mean	Standard Deviation	Standard Error	Editing Efficinecy (%)	Mean	Standard Deviation
Embryonic axis (EX)	R1	640	658	555	566	86.7188	86.0273	0.614841	0.354978	294	303.667	45.9375	46.1461	0.364629	0.210518	64	67	3.60555	2.08167	10	10.1789	0.363327
	R2	664		568		85.5422				305		45.9337				66				9.93976
	R3	670		575		85.8209				312		46.5672				71				10.597
Medium (MS salts + 3 % sucrose+ 4g/L Phytagel)		Total no. of calli used for transformation		No. of plants regenerated		Plant Regeneration frequency (%)		No. of plants expressing Cas9 genes		Transformation Efficiency (%)		No. of plants horbouring mutations		Editing Efficiency (%)
Embryonic axis		658		566		86.03 ± 0.35		303		46.07 ± 0.21		67		10 ± 0.02
