# Supplementary material for: From recalcitrance to precision: a robust regeneration, transformation and targeted gene editing framework in Cajanus cajan
Source: Front Genome Ed. 2026 Jun 9;8:1815812. doi: 10.3389/fgeed.2026.1815812 (PMC13287048; doi:10.3389/fgeed.2026.1815812)
Supplement: Supplementary file 9 [file Supplementaryfile4.xlsx]

## Sheet: Sheet1
Supplementary file 4: Table S4. Effect of phytohormone on the frequency of rhizogenesis via in vitro system of pigeonpea
Media (MS salts + 3 % sucrose+ 4g/L Phytagel)	Conc. of IAA (mg/L)		No of regenerated plants cultured for rhizogenesis				No of plants formed roots		Frequency of root formation (%)		Mean		SD		SE		Frequency of root formation (%)
			CN		EA		CN	EA	CN	EA	CN	EA	CN	EA	CN	EA	CN	EA
RRM1	0.08	R1	600	640	670	670	348	385	58	60.1562	58.1209	60.2511	0.108296	0.0822915	0.0625246	0.047511	58±0.06	60±0.05
		R2	650		680		378	410	58.1538	60.2941
		R3	670		660		390	398	58.209	60.303
RRM2	0.09	R1	650	630	600	620	455	433	70	72.1667	70.1042	72.1503	0.180422	0.0475222	0.104167	0.027437	70±0.11	72±0.03
		R2	640		620		450	447	70.3125	72.0968
		R3	600		640		420	462	70	72.1875
RRM3	0.1	R1	640	650	650	660	404	410	63.125	63.0769	63.1279	63.131	0.0525082	0.0525256	0.0303156	0.0303257	63±0.3	65±0.03
		R2	650		670		410	423	63.0769	63.1343
		R3	660		660		417	417	63.1818	63.1818
RRM4	0.2	R1	660	670	660	650	397	416	60.1515	63.0303	60.248	63.0774	0.0836276	0.0473504	0.0482824	0.0273377	60±0.05	63±0.03
		R2	670		640		404	404	60.2985	63.125
		R3	680		650		410	410	60.2941	63.0769
RRM5	0.3	R1	650	660	630	640	385	385	59.2308	61.1111	59.1421	61.1973	0.0771303	0.0752529	0.0445312	0.0434473	59±0.04	61±0.04
		R2	670		640		396	392	59.1045	61.25
		R3	660		650		390	398	59.0909	61.2308
		Frequency of root formation (%)
		CN	EA
	RRM1	58	60.1562	F	P-value	F crit	t-test
		58.1538	60.2941	735.855	1.0981e-05	7.70865	1.0981e-05
		58.209	60.303
		CN	EA
	RRM2	70	72.1667	F	P-value	F crit	t-test
		70.3125	72.0968	360.816	4.52479e-05	7.70865	4.52479e-05
		70	72.1875
		CN	EA
	RRM3	63.125	63.0769	F	P-value	F crit	t-test
		63.0769	63.1343	0.00525849	0.945673	7.70865	0.945673
		63.1818	63.1818
		CN	EA
	RRM4	60.1515	63.0303	F	P-value	F crit	t-test
		60.2985	63.125	2600.35	8.85066e-07	7.70865	8.85066e-07
		60.2941	63.0769
		CN	EA
	RRM5	59.2308	61.1111	F	P-value	F crit	t-test
		59.1045	61.25	1091.28	5.0076e-06	7.70865	5.0076e-06
		59.0909	61.2308
