# Supplementary material for: From recalcitrance to precision: a robust regeneration, transformation and targeted gene editing framework in Cajanus cajan
Source: Front Genome Ed. 2026 Jun 9;8:1815812. doi: 10.3389/fgeed.2026.1815812 (PMC13287048; doi:10.3389/fgeed.2026.1815812)
Supplement: Supplementary file 10 [file Supplementaryfile3.xlsx]

## Sheet: Sheet1
Supplementary file 3: Table S3. Effect of plant growth regulator i.e., gibberellic acid on the shoot elongation via in vitro system of pigeonpea
Media (MS salts + 3 % sucrose+ 4g/L Phytagel)	Conc. Of GA3(mg/L)		No of regenerated plants cultured for elongation				No of plants elongated		Frequency of elongation (%)		Mean		SD		SE		Frequency of elongation (%)		Shoot Length (cm)		Mean		SD		SE		Average Shoot length (cm)
			CN		EA		CN	EA	CN	EA	CN	EA	CN	EA	CN	EA	CN	EA	CN	EA	CN	EA	CN	EA	CN	EA	CN	EA
SEM1	0.1	R1	650	660	690	680	385	428	59.2308	62.029	59.1918	62.0591	0.0881279	0.0302845	0.0508807	0.0174847	59±0.05	62±0.02	4.5	4.6	4.4	4.76667	0.1	0.152753	0.057735	0.0881917	4.4±0.06	4.8±0.09
		R2	660		680		390	422	59.0909	62.0588									4.4	4.9
		R3	670		670		397	416	59.2537	62.0896									4.3	4.8
SEM2	0.2	R1	640	630	610	620	475	476	74.2188	78.0328	74.1798	78.1179	0.0474111	0.0984926	0.0273728	0.0568648	74±0.03	78±0.06	5.2	5	5.06667	5.2	0.152753	0.2	0.0881917	0.11547	5.1±0.09	5.2±0.12
		R2	630		620		467	485	74.127	78.2258									5.1	5.4
		R3	620		630		460	492	74.1935	78.0952									4.9	5.2
SEM3	0.3	R1	640	650	650	660	257	294	40.1562	45.2308	40.1026	45.1523	0.0888757	0.0780742	0.0513124	0.0450761	40±0.05	45±0.05	4.8	4.9	4.93333	4.96667	0.152753	0.11547	0.0881917	0.0666667	4.9±0.09	5.0±0.07
		R2	660		670		265	302	40.1515	45.0746									4.9	4.9
		R3	650		660		260	298	40	45.1515									5.1	5.1
SEM4	0.4	R1	660	670	630	640	252	253	38.1818	40.1587	38.1099	40.1042	0.0638806	0.090266	0.0368815	0.0521151	38±0.04	40±0.05	4.7	4.8	4.83333	4.9	0.11547	0.1	0.0666667	0.057735	4.8±0.07	4.9±0.06
		R2	670		640		255	256	38.0597	40									4.9	4.9
		R3	680		650		259	261	38.0882	40.1538									4.9	5
SEM5	0.5	R1	650	660	640	650	228	237	35.0769	37.0312	35.101	37.0765	0.0437437	0.0449828	0.0252554	0.0259709	35±0.03	37±0.03	4.4	4.4	4.5	4.56667	0.1	0.152753	0.057735	0.0881917	4.5±0.06	4.6±0.09
		R2	670		660		235	245	35.0746	37.1212									4.6	4.7
		R3	660		650		232	241	35.1515	37.0769									4.5	4.6
	Frequency of elongation (%)								Shoot Length (cm)
	CN	EA							CN	EA
SEM1	59.2308	62.029	F	P-value	F crit	t-test			4.5	4.6	F	P-value	F crit	t-test
	59.0909	62.0588	2840.33	7.41985e-07	7.70865	7.41985e-07			4.4	4.9	12.1	0.0253864	7.70865	0.0253864
	59.2537	62.0896							4.3	4.8
	CN	EA							CN	EA
SEM2	74.2188	78.0328	F	P-value	F crit	t-test			5.2	5	F	P-value	F crit	t-test
	74.127	78.2258	3894	3.95018e-07	7.70865	3.95018e-07			5.1	5.4	0.842105	0.41072	7.70865	0.41072
	74.1935	78.0952							4.9	5.2
	CN	EA							CN	EA
SEM3	40.1562	45.2308	F	P-value	F crit	t-test			4.8	4.9	F	P-value	F crit	t-test
	40.1515	45.0746	5466.37	2.00551e-07	7.70865	2.00551e-07			4.9	4.9	0.0909091	0.77805	7.70865	0.77805
	40	45.1515							5.1	5.1
	CN	EA							CN	EA
SEM4	38.1818	40.1587	F	P-value	F crit	t-test			4.7	4.8	F	P-value	F crit	t-test
	38.0597	40	975.687	6.25991e-06	7.70865	6.25991e-06			4.9	4.9	0.571429	0.491767	7.70865	0.491767
	38.0882	40.1538							4.9	5
	CN	EA							CN	EA
SEM5	35.0769	37.0312	F	P-value	F crit	t-test			4.4	4.4	F	P-value	F crit	t-test
	35.0746	37.1212	2973.63	6.77023e-07	7.70865	6.77023e-07			4.6	4.7	0.4	0.561438	7.70865	0.561438
	35.1515	37.0769							4.5	4.6
